# Supplementary material for: Sex-specific dominance reversal of genetic variation for fitness
Source: PLoS Biol. 2018 Dec 11;16(12):e2006810. doi: 10.1371/journal.pbio.2006810 (PMC6303075; doi:10.1371/journal.pbio.2006810)
Supplement: S1 Data — Five sheets of data described as follows. Raw data: Full diallel data depicting the “fitness” for individuals of each “sex” (1 = female, 2 = male) in relation to the strain IDs of their fathers and mothers (“sire” and “dam,” respectively) and the replicate “block” to which each observation belongs. Fig 2: The summary data for Fig 2, depicting each variance component (“var.comp”), its “variance,” the s.e. around that variance, and the “upper” and “lower” bound of that standard error. Fig 3A and 3B: The summary data for Fig 3A and 3B, depicting “strain” IDs, male and female array covariances (“m.cov” and “f.cov,” respectively), and the rank order for those covariances (“m.cov.rank” and “f.cov.rank,” respectively). S1A and S1B Fig: The summary data for S1A and S1B Fig, depicting “strain” IDs, male and female array covariances (“m.cov” and “f.cov,” respectively), and the rank order for those covariances (“m.cov.rank” and “f.cov.rank,” respectively). S3 Fig: The summary data for S3 Fig, depicting each inheritance class (“class”), its “VarP,” and the “upper” and “lower” 95% credibility intervals. See Materials and methods. s.e., standard error. (XLSX) [file pbio.2006810.s012.xlsx]

## Sheet: Raw Data
block	dam	sire	fitness	sex
1	A	A	72	1
1	A	A	92	1
1	A	A	94	1
1	A	A	64	2
1	A	A	104	2
1	A	A	103	2
1	A	B	108	1
1	A	B	128	1
1	A	B	128	1
1	A	B	103	2
1	A	B	63	2
1	A	B	132	2
1	A	C	26	1
1	A	D	115	1
1	A	D	122	1
1	A	D	102	1
1	A	D	100	2
1	A	D	102	2
1	A	D	137	2
1	A	E	89	1
1	A	E	105	1
1	A	E	116	1
1	A	E	69	2
1	A	E	63	2
1	A	E	61	2
1	A	F	99	1
1	A	F	85	1
1	A	F	95	1
1	A	F	92	2
1	A	F	115	2
1	A	F	61	2
1	A	G	97	1
1	A	G	107	1
1	A	G	122	1
1	A	G	88	2
1	A	G	98	2
1	A	G	106	2
1	A	H	106	1
1	A	H	50	1
1	A	H	87	1
1	A	H	11	2
1	A	H	84	2
1	A	H	59	2
1	A	I	113	1
1	A	I	107	1
1	A	I	107	1
1	A	I	59	2
1	A	I	67	2
1	A	I	106	2
1	A	K	112	1
1	A	K	94	1
1	A	K	117	1
1	A	K	116	2
1	A	K	189	2
1	A	K	154	2
1	A	L	111	1
1	A	L	126	1
1	A	L	123	1
1	A	L	71	2
1	A	L	118	2
1	A	L	148	2
1	A	M	114	1
1	A	M	102	1
1	A	M	114	1
1	A	M	56	2
1	A	M	115	2
1	A	M	119	2
1	A	N	82	1
1	A	N	113	1
1	A	N	110	1
1	A	N	64	2
1	A	N	62	2
1	A	N	137	2
1	A	O	132	1
1	A	O	109	1
1	A	O	126	1
1	A	O	85	2
1	A	O	66	2
1	A	O	95	2
1	A	P	110	1
1	A	P	93	1
1	A	P	105	1
1	A	P	210	2
1	A	P	95	2
1	A	P	84	2
1	B	A	120	1
1	B	A	127	1
1	B	A	125	1
1	B	A	77	2
1	B	A	140	2
1	B	A	119	2
1	B	B	72	1
1	B	B	82	1
1	B	B	4	1
1	B	B	20	2
1	B	B	5	2
1	B	C	111	1
1	B	C	111	1
1	B	C	125	1
1	B	C	147	2
1	B	C	92	2
1	B	C	63	2
1	B	D	117	1
1	B	D	120	1
1	B	D	113	1
1	B	D	103	2
1	B	D	179	2
1	B	D	66	2
1	B	E	96	1
1	B	E	109	1
1	B	E	117	1
1	B	E	97	1
1	B	E	112	1
1	B	E	111	1
1	B	E	86	2
1	B	E	67	2
1	B	E	98	2
1	B	E	113	2
1	B	E	106	2
1	B	E	89	2
1	B	F	133	1
1	B	F	122	1
1	B	F	108	1
1	B	F	109	2
1	B	F	69	2
1	B	F	69	2
1	B	G	107	1
1	B	G	107	1
1	B	G	106	1
1	B	G	123	2
1	B	G	91	2
1	B	I	97	1
1	B	I	131	1
1	B	I	134	1
1	B	I	103	2
1	B	I	119	2
1	B	I	175	2
1	B	K	78	1
1	B	K	111	1
1	B	K	108	1
1	B	K	127	2
1	B	K	85	2
1	B	K	96	2
1	B	L	85	1
1	B	L	85	1
1	B	L	122	1
1	B	L	144	2
1	B	L	132	2
1	B	L	79	2
1	B	M	117	1
1	B	M	118	1
1	B	M	120	1
1	B	M	129	2
1	B	M	67	2
1	B	M	104	2
1	B	N	111	1
1	B	N	106	1
1	B	N	124	1
1	B	N	69	2
1	B	N	89	2
1	B	N	87	2
1	B	O	90	1
1	B	O	73	1
1	B	O	91	1
1	B	O	41	2
1	B	O	187	2
1	B	O	124	2
1	B	P	112	1
1	B	P	91	1
1	B	P	101	1
1	B	P	115	2
1	B	P	106	2
1	B	P	74	2
1	C	A	109	1
1	C	A	101	1
1	C	A	116	1
1	C	A	118	2
1	C	A	122	2
1	C	A	126	2
1	C	B	110	1
1	C	B	102	1
1	C	B	108	1
1	C	B	109	2
1	C	B	76	2
1	C	B	140	2
1	C	C	101	1
1	C	C	95	1
1	C	C	105	1
1	C	C	112	2
1	C	C	129	2
1	C	C	80	2
1	C	D	112	1
1	C	D	115	1
1	C	D	104	1
1	C	D	157	2
1	C	D	78	2
1	C	D	122	2
1	C	E	99	1
1	C	E	104	1
1	C	E	90	1
1	C	E	155	2
1	C	E	114	2
1	C	E	129	2
1	C	F	122	1
1	C	F	128	1
1	C	F	62	1
1	C	F	126	2
1	C	F	125	2
1	C	F	128	2
1	C	G	82	1
1	C	G	87	1
1	C	G	89	1
1	C	G	116	2
1	C	G	90	2
1	C	G	124	2
1	C	H	111	1
1	C	H	119	1
1	C	H	113	1
1	C	H	149	2
1	C	H	147	2
1	C	H	117	2
1	C	I	92	1
1	C	I	110	1
1	C	I	104	1
1	C	I	65	2
1	C	I	152	2
1	C	J	72	1
1	C	J	104	1
1	C	J	116	1
1	C	J	119	2
1	C	J	168	2
1	C	J	126	2
1	C	K	108	1
1	C	K	99	1
1	C	K	111	1
1	C	K	71	2
1	C	K	121	2
1	C	K	98	2
1	C	L	110	1
1	C	L	105	1
1	C	L	103	1
1	C	L	160	2
1	C	L	130	2
1	C	L	119	2
1	C	M	107	1
1	C	M	102	1
1	C	M	95	1
1	C	M	100	2
1	C	M	114	2
1	C	M	78	2
1	C	N	92	1
1	C	N	93	1
1	C	N	89	1
1	C	N	193	2
1	C	N	165	2
1	C	N	100	2
1	C	O	116	1
1	C	O	138	1
1	C	O	88	1
1	C	O	112	2
1	C	O	147	2
1	C	O	83	2
1	C	P	90	1
1	C	P	97	1
1	C	P	104	1
1	C	P	126	2
1	C	P	82	2
1	C	P	113	2
1	D	A	121	1
1	D	A	111	1
1	D	A	115	1
1	D	A	168	2
1	D	A	148	2
1	D	A	78	2
1	D	B	127	1
1	D	B	126	1
1	D	B	126	1
1	D	B	78	2
1	D	B	107	2
1	D	B	110	2
1	D	C	108	1
1	D	C	95	1
1	D	C	103	1
1	D	C	152	2
1	D	C	109	2
1	D	C	137	2
1	D	D	51	1
1	D	D	84	1
1	D	D	73	1
1	D	D	34	2
1	D	D	69	2
1	D	D	20	2
1	D	E	116	1
1	D	E	110	1
1	D	E	106	1
1	D	E	115	1
1	D	E	122	1
1	D	E	103	1
1	D	E	82	2
1	D	E	166	2
1	D	E	102	2
1	D	E	128	2
1	D	E	85	2
1	D	E	90	2
1	D	F	124	1
1	D	F	111	1
1	D	F	96	1
1	D	F	184	2
1	D	F	120	2
1	D	F	149	2
1	D	I	113	1
1	D	I	174	1
1	D	I	110	1
1	D	I	105	1
1	D	I	106	1
1	D	I	122	1
1	D	I	160	2
1	D	I	71	2
1	D	I	104	2
1	D	I	202	2
1	D	I	112	2
1	D	I	137	2
1	D	I	141	2
1	D	J	104	1
1	D	J	120	1
1	D	J	77	1
1	D	J	125	1
1	D	J	118	1
1	D	J	109	1
1	D	J	132	2
1	D	J	122	2
1	D	J	136	2
1	D	J	120	2
1	D	J	97	2
1	D	J	89	2
1	D	K	123	1
1	D	K	132	1
1	D	K	122	1
1	D	K	94	1
1	D	K	122	1
1	D	K	122	1
1	D	K	117	2
1	D	K	138	2
1	D	K	113	2
1	D	K	76	2
1	D	N	119	1
1	D	N	126	1
1	D	N	124	1
1	D	N	114	2
1	D	N	37	2
1	D	N	46	2
1	D	O	98	1
1	D	O	106	1
1	D	O	127	1
1	D	O	114	1
1	D	O	123	1
1	D	O	142	1
1	D	O	105	2
1	D	O	36	2
1	D	O	98	2
1	D	O	116	2
1	D	O	90	2
1	D	O	83	2
1	D	P	117	1
1	D	P	108	1
1	D	P	109	1
1	D	P	105	1
1	D	P	107	1
1	D	P	105	1
1	D	P	109	2
1	D	P	165	2
1	D	P	75	2
1	D	P	116	2
1	D	P	105	2
1	D	P	92	2
1	E	A	122	1
1	E	A	107	1
1	E	A	139	1
1	E	A	128	2
1	E	A	121	2
1	E	A	154	2
1	E	B	104	1
1	E	B	108	1
1	E	B	93	1
1	E	B	95	2
1	E	B	101	2
1	E	B	68	2
1	E	C	116	1
1	E	C	74	1
1	E	C	110	1
1	E	C	108	1
1	E	C	110	1
1	E	C	111	1
1	E	C	99	2
1	E	C	98	2
1	E	C	133	2
1	E	C	106	2
1	E	C	123	2
1	E	C	89	2
1	E	D	111	1
1	E	D	88	1
1	E	D	95	1
1	E	D	48	2
1	E	D	206	2
1	E	D	118	2
1	E	E	66	1
1	E	E	80	1
1	E	E	96	1
1	E	E	88	1
1	E	E	80	1
1	E	E	54	1
1	E	E	62	2
1	E	E	106	2
1	E	E	69	2
1	E	E	67	2
1	E	E	103	2
1	E	E	49	2
1	E	F	82	1
1	E	F	97	1
1	E	F	78	1
1	E	F	98	1
1	E	F	67	2
1	E	F	88	2
1	E	F	137	2
1	E	G	99	1
1	E	G	119	1
1	E	G	103	1
1	E	G	140	2
1	E	G	42	2
1	E	G	128	2
1	E	H	118	1
1	E	H	109	1
1	E	H	103	1
1	E	H	133	2
1	E	H	90	2
1	E	H	117	2
1	E	I	105	1
1	E	I	101	1
1	E	I	83	1
1	E	I	110	1
1	E	I	115	2
1	E	I	109	2
1	E	I	172	2
1	E	I	44	2
1	E	I	67	2
1	E	I	107	2
1	E	J	99	1
1	E	J	106	1
1	E	J	106	1
1	E	J	102	1
1	E	J	86	1
1	E	J	103	1
1	E	J	75	2
1	E	J	83	2
1	E	J	82	2
1	E	J	125	2
1	E	J	78	2
1	E	J	181	2
1	E	K	86	1
1	E	K	106	1
1	E	K	100	1
1	E	K	106	1
1	E	K	92	1
1	E	K	113	1
1	E	K	94	2
1	E	K	131	2
1	E	K	99	2
1	E	K	66	2
1	E	K	112	2
1	E	K	179	2
1	E	N	113	1
1	E	N	96	1
1	E	N	113	1
1	E	N	51	2
1	E	N	138	2
1	E	N	153	2
1	E	O	111	1
1	E	O	103	1
1	E	O	98	1
1	E	O	130	1
1	E	O	124	1
1	E	O	100	1
1	E	O	116	2
1	E	O	108	2
1	E	O	116	2
1	E	O	125	2
1	E	O	91	2
1	E	O	106	2
1	E	P	94	1
1	E	P	96	1
1	E	P	105	1
1	E	P	78	1
1	E	P	77	1
1	E	P	100	1
1	E	P	99	1
1	E	P	86	1
1	E	P	98	1
1	E	P	65	2
1	E	P	124	2
1	E	P	78	2
1	E	P	78	2
1	E	P	99	2
1	E	P	103	2
1	E	P	77	2
1	E	P	140	2
1	E	P	114	2
1	F	A	126	1
1	F	A	88	1
1	F	A	113	1
1	F	A	77	2
1	F	A	96	2
1	F	A	106	2
1	F	B	108	1
1	F	B	106	1
1	F	B	111	1
1	F	B	69	2
1	F	B	65	2
1	F	B	101	2
1	F	D	110	1
1	F	D	114	1
1	F	D	99	1
1	F	D	121	2
1	F	D	94	2
1	F	D	90	2
1	F	E	86	1
1	F	E	77	1
1	F	E	96	1
1	F	E	98	1
1	F	E	66	1
1	F	E	85	1
1	F	E	113	2
1	F	E	83	2
1	F	E	114	2
1	F	E	67	2
1	F	E	95	2
1	F	E	97	2
1	F	F	90	1
1	F	F	102	1
1	F	F	111	1
1	F	F	57	2
1	F	F	100	2
1	F	F	16	2
1	F	G	93	1
1	F	G	100	1
1	F	G	90	1
1	F	G	101	2
1	F	G	99	2
1	F	G	124	2
1	F	I	99	1
1	F	I	108	1
1	F	I	82	1
1	F	I	111	1
1	F	I	107	1
1	F	I	105	1
1	F	I	23	2
1	F	I	50	2
1	F	I	75	2
1	F	I	179	2
1	F	I	105	2
1	F	I	133	2
1	F	J	106	1
1	F	J	84	1
1	F	J	109	1
1	F	J	109	1
1	F	J	116	1
1	F	J	116	1
1	F	J	71	2
1	F	J	77	2
1	F	J	75	2
1	F	J	18	2
1	F	J	101	2
1	F	J	96	2
1	F	K	105	1
1	F	K	126	1
1	F	K	96	1
1	F	K	125	2
1	F	K	130	2
1	F	K	38	2
1	F	L	96	1
1	F	L	113	1
1	F	L	103	1
1	F	L	141	2
1	F	L	77	2
1	F	L	116	2
1	F	M	100	1
1	F	M	121	1
1	F	M	125	1
1	F	M	72	2
1	F	M	90	2
1	F	M	87	2
1	F	N	96	1
1	F	N	100	1
1	F	N	110	1
1	F	N	132	2
1	F	N	99	2
1	F	N	110	2
1	F	O	96	1
1	F	O	87	1
1	F	O	10	1
1	F	O	89	2
1	F	O	103	2
1	F	O	115	2
1	G	A	36	1
1	G	A	107	1
1	G	A	98	1
1	G	A	92	2
1	G	A	208	2
1	G	A	61	2
1	G	B	111	1
1	G	B	102	1
1	G	B	100	1
1	G	B	125	2
1	G	B	53	2
1	G	B	112	2
1	G	C	107	1
1	G	C	97	1
1	G	C	93	1
1	G	C	100	1
1	G	C	96	1
1	G	C	102	1
1	G	C	105	2
1	G	C	91	2
1	G	C	157	2
1	G	C	119	2
1	G	C	82	2
1	G	C	164	2
1	G	D	121	1
1	G	D	121	1
1	G	D	118	1
1	G	D	140	2
1	G	D	152	2
1	G	D	213	2
1	G	E	103	1
1	G	E	122	1
1	G	E	126	1
1	G	E	132	1
1	G	E	130	1
1	G	E	115	1
1	G	E	94	2
1	G	E	129	2
1	G	E	93	2
1	G	E	122	2
1	G	E	126	2
1	G	E	138	2
1	G	F	99	1
1	G	F	112	1
1	G	F	109	1
1	G	F	117	2
1	G	F	57	2
1	G	F	76	2
1	G	G	94	1
1	G	G	62	1
1	G	G	105	1
1	G	G	96	2
1	G	G	88	2
1	G	G	155	2
1	G	I	101	1
1	G	I	101	1
1	G	I	101	1
1	G	I	144	2
1	G	I	116	2
1	G	I	143	2
1	G	J	99	1
1	G	J	104	1
1	G	J	103	1
1	G	J	132	2
1	G	J	98	2
1	G	J	123	2
1	G	K	100	1
1	G	K	115	1
1	G	K	107	1
1	G	K	93	1
1	G	K	99	1
1	G	K	141	2
1	G	K	187	2
1	G	K	86	2
1	G	L	96	1
1	G	L	70	1
1	G	L	114	1
1	G	L	135	2
1	G	L	132	2
1	G	L	139	2
1	G	M	117	1
1	G	M	116	1
1	G	M	109	1
1	G	M	83	2
1	G	M	115	2
1	G	M	91	2
1	G	N	110	1
1	G	N	108	1
1	G	N	86	1
1	G	N	125	2
1	G	N	136	2
1	G	N	134	2
1	G	O	130	1
1	G	O	109	1
1	G	O	96	1
1	G	O	141	2
1	G	O	107	2
1	G	O	117	2
1	G	P	117	1
1	G	P	96	1
1	G	P	114	1
1	G	P	139	2
1	G	P	155	2
1	G	P	91	2
1	H	A	106	1
1	H	A	107	1
1	H	A	105	1
1	H	A	39	2
1	H	A	80	2
1	H	A	69	2
1	H	B	110	1
1	H	B	103	1
1	H	B	99	2
1	H	B	84	2
1	H	B	139	2
1	H	C	122	1
1	H	C	113	1
1	H	C	83	1
1	H	C	97	2
1	H	C	117	2
1	H	C	136	2
1	H	D	55	1
1	H	D	108	1
1	H	D	119	1
1	H	D	65	2
1	H	D	117	2
1	H	D	98	2
1	H	E	98	1
1	H	E	112	1
1	H	E	81	1
1	H	E	91	2
1	H	E	106	2
1	H	E	118	2
1	H	I	102	1
1	H	I	108	1
1	H	I	106	1
1	H	I	95	2
1	H	I	92	2
1	H	I	116	2
1	H	J	90	1
1	H	J	85	1
1	H	J	92	1
1	H	J	78	2
1	H	J	60	2
1	H	J	111	2
1	H	K	123	1
1	H	K	141	1
1	H	K	134	1
1	H	K	102	2
1	H	K	83	2
1	H	K	139	2
1	H	N	111	1
1	H	N	119	1
1	H	N	122	1
1	H	N	110	2
1	H	N	117	2
1	H	N	73	2
1	H	O	95	1
1	H	O	119	1
1	H	O	109	1
1	H	O	52	2
1	H	O	49	2
1	H	O	114	2
1	H	P	116	1
1	H	P	103	1
1	H	P	104	1
1	H	P	96	2
1	H	P	106	2
1	H	P	85	2
1	I	A	108	1
1	I	A	129	1
1	I	A	104	1
1	I	B	97	1
1	I	B	102	1
1	I	B	114	1
1	I	B	108	1
1	I	B	117	1
1	I	B	110	1
1	I	B	137	2
1	I	B	92	2
1	I	B	122	2
1	I	B	68	2
1	I	B	161	2
1	I	B	143	2
1	I	C	87	1
1	I	C	97	1
1	I	C	76	1
1	I	C	82	2
1	I	C	17	2
1	I	C	209	2
1	I	D	102	1
1	I	D	110	1
1	I	D	111	1
1	I	D	144	2
1	I	D	89	2
1	I	D	116	2
1	I	E	111	1
1	I	E	99	1
1	I	E	90	1
1	I	E	119	1
1	I	E	102	1
1	I	E	113	1
1	I	E	112	2
1	I	E	91	2
1	I	E	91	2
1	I	E	96	2
1	I	E	100	2
1	I	E	100	2
1	I	E	92	2
1	I	E	106	2
1	I	F	116	1
1	I	F	107	1
1	I	F	61	1
1	I	F	95	2
1	I	F	136	2
1	I	F	26	2
1	I	G	106	1
1	I	G	106	1
1	I	G	109	1
1	I	G	124	2
1	I	G	101	2
1	I	G	120	2
1	I	H	110	1
1	I	H	122	1
1	I	H	113	1
1	I	H	108	2
1	I	H	131	2
1	I	H	114	2
1	I	I	80	1
1	I	I	88	1
1	I	I	93	1
1	I	I	109	2
1	I	I	58	2
1	I	I	102	2
1	I	J	75	1
1	I	J	109	1
1	I	J	120	1
1	I	J	118	2
1	I	J	87	2
1	I	J	68	2
1	I	K	99	1
1	I	K	114	1
1	I	K	113	1
1	I	K	114	2
1	I	K	153	2
1	I	K	134	2
1	I	L	103	1
1	I	L	100	1
1	I	L	110	1
1	I	L	127	2
1	I	L	65	2
1	I	L	66	2
1	I	M	110	1
1	I	M	110	1
1	I	M	105	1
1	I	M	102	2
1	I	M	128	2
1	I	M	21	2
1	I	N	98	1
1	I	N	121	1
1	I	N	91	1
1	I	N	144	2
1	I	N	118	2
1	I	N	114	2
1	I	O	111	1
1	I	O	90	1
1	I	O	119	1
1	I	O	109	2
1	I	O	106	2
1	I	O	112	2
1	I	P	93	1
1	I	P	99	1
1	I	P	92	1
1	I	P	120	2
1	I	P	76	2
1	I	P	115	2
1	J	A	86	1
1	J	A	99	1
1	J	A	80	1
1	J	A	111	2
1	J	A	168	2
1	J	A	219	2
1	J	B	106	1
1	J	B	99	1
1	J	B	94	1
1	J	B	95	2
1	J	B	105	2
1	J	B	173	2
1	J	C	95	1
1	J	C	99	1
1	J	C	103	1
1	J	C	130	2
1	J	C	142	2
1	J	C	90	2
1	J	D	95	1
1	J	D	99	1
1	J	D	113	1
1	J	D	92	2
1	J	D	70	2
1	J	E	107	1
1	J	E	105	1
1	J	E	110	1
1	J	E	106	1
1	J	E	83	1
1	J	E	88	1
1	J	E	102	2
1	J	E	107	2
1	J	E	60	2
1	J	E	125	2
1	J	F	107	1
1	J	F	86	1
1	J	F	134	1
1	J	F	42	2
1	J	F	89	2
1	J	F	107	2
1	J	G	88	1
1	J	G	114	1
1	J	G	111	2
1	J	G	138	2
1	J	G	92	2
1	J	I	104	1
1	J	I	102	1
1	J	I	111	1
1	J	I	107	1
1	J	I	117	1
1	J	I	114	1
1	J	I	92	2
1	J	I	176	2
1	J	I	113	2
1	J	I	143	2
1	J	I	85	2
1	J	I	107	2
1	J	J	47	1
1	J	J	48	2
1	J	J	39	2
1	J	K	103	1
1	J	K	103	1
1	J	K	122	1
1	J	K	98	1
1	J	K	95	1
1	J	K	103	2
1	J	K	139	2
1	J	K	103	2
1	J	K	61	2
1	J	K	142	2
1	J	K	125	2
1	J	L	71	1
1	J	L	75	1
1	J	L	96	1
1	J	L	144	2
1	J	L	101	2
1	J	L	82	2
1	J	M	102	1
1	J	M	99	1
1	J	M	104	1
1	J	M	104	2
1	J	M	180	2
1	J	M	197	2
1	J	N	127	1
1	J	N	90	1
1	J	N	120	1
1	J	N	48	2
1	J	N	103	2
1	J	N	65	2
1	J	O	125	1
1	J	O	96	1
1	J	O	70	1
1	J	O	129	1
1	J	O	91	1
1	J	O	118	1
1	J	O	119	2
1	J	O	79	2
1	J	O	59	2
1	J	O	81	2
1	J	O	87	2
1	J	O	100	2
1	J	P	96	1
1	J	P	114	1
1	J	P	96	1
1	J	P	85	2
1	J	P	109	2
1	J	P	140	2
1	K	A	128	1
1	K	A	97	1
1	K	A	108	1
1	K	A	58	2
1	K	A	128	2
1	K	A	110	2
1	K	B	125	1
1	K	B	130	1
1	K	B	114	1
1	K	B	71	2
1	K	B	84	2
1	K	B	94	2
1	K	C	106	1
1	K	C	110	1
1	K	C	99	1
1	K	C	113	1
1	K	C	127	1
1	K	C	123	1
1	K	C	46	2
1	K	C	73	2
1	K	C	109	2
1	K	C	137	2
1	K	C	165	2
1	K	D	110	1
1	K	D	110	1
1	K	D	140	1
1	K	D	113	2
1	K	D	64	2
1	K	D	120	2
1	K	E	112	1
1	K	E	130	1
1	K	E	143	1
1	K	E	150	1
1	K	E	102	1
1	K	E	94	2
1	K	E	156	2
1	K	E	67	2
1	K	E	99	2
1	K	E	111	2
1	K	F	112	1
1	K	F	89	1
1	K	F	115	1
1	K	F	82	2
1	K	F	122	2
1	K	F	64	2
1	K	G	82	1
1	K	G	67	1
1	K	G	117	1
1	K	G	93	2
1	K	G	67	2
1	K	G	98	2
1	K	H	125	1
1	K	H	122	1
1	K	H	133	1
1	K	H	131	2
1	K	H	65	2
1	K	H	87	2
1	K	I	106	1
1	K	I	120	1
1	K	I	96	1
1	K	I	118	1
1	K	I	105	2
1	K	I	138	2
1	K	I	138	2
1	K	I	116	2
1	K	J	121	1
1	K	J	108	1
1	K	J	89	1
1	K	J	150	2
1	K	J	100	2
1	K	J	83	2
1	K	K	66	1
1	K	K	75	1
1	K	K	98	1
1	K	K	42	2
1	K	K	82	2
1	K	K	72	2
1	K	N	78	1
1	K	N	97	1
1	K	N	123	1
1	K	N	77	2
1	K	N	45	2
1	K	N	71	2
1	K	O	117	1
1	K	O	108	1
1	K	O	124	1
1	K	O	82	2
1	K	O	59	2
1	K	O	88	2
1	K	P	110	1
1	K	P	102	1
1	K	P	111	1
1	K	P	84	2
1	K	P	124	2
1	K	P	208	2
1	L	A	108	1
1	L	A	123	1
1	L	A	90	2
1	L	A	93	2
1	L	B	116	1
1	L	B	105	1
1	L	B	100	2
1	L	B	98	2
1	L	C	105	1
1	L	C	97	1
1	L	C	181	2
1	L	C	128	2
1	L	C	126	2
1	L	D	124	1
1	L	D	118	1
1	L	D	116	2
1	L	D	92	2
1	L	D	126	2
1	L	E	64	1
1	L	E	80	1
1	L	E	104	1
1	L	E	62	1
1	L	E	109	1
1	L	E	112	1
1	L	E	84	2
1	L	E	70	2
1	L	E	113	2
1	L	E	88	2
1	L	E	98	2
1	L	G	65	1
1	L	G	103	1
1	L	G	103	1
1	L	G	124	2
1	L	G	139	2
1	L	G	92	2
1	L	I	105	1
1	L	I	76	1
1	L	I	143	1
1	L	I	144	2
1	L	I	88	2
1	L	I	98	2
1	L	J	104	1
1	L	J	84	1
1	L	J	75	1
1	L	J	119	2
1	L	J	59	2
1	L	J	103	2
1	L	K	93	1
1	L	K	86	1
1	L	K	93	1
1	L	K	25	2
1	L	K	89	2
1	L	K	66	2
1	L	N	113	1
1	L	N	115	1
1	L	N	129	1
1	L	N	91	2
1	L	N	140	2
1	L	N	99	2
1	M	A	108	1
1	M	A	97	1
1	M	A	126	1
1	M	A	168	2
1	M	A	100	2
1	M	A	122	2
1	M	B	117	1
1	M	B	110	1
1	M	B	122	1
1	M	B	68	2
1	M	B	61	2
1	M	B	105	2
1	M	C	119	1
1	M	C	88	1
1	M	C	131	2
1	M	C	109	2
1	M	D	34	1
1	M	D	131	1
1	M	D	125	1
1	M	D	32	2
1	M	D	105	2
1	M	D	160	2
1	M	E	104	1
1	M	E	127	1
1	M	E	92	1
1	M	E	116	1
1	M	E	103	1
1	M	E	126	2
1	M	E	126	2
1	M	E	93	2
1	M	E	91	2
1	M	E	70	2
1	M	E	74	2
1	M	G	95	1
1	M	G	107	1
1	M	G	78	1
1	M	G	90	2
1	M	G	129	2
1	M	G	122	2
1	M	I	117	1
1	M	I	100	1
1	M	I	123	1
1	M	I	104	2
1	M	I	80	2
1	M	I	101	2
1	M	J	93	1
1	M	J	98	1
1	M	J	94	2
1	M	J	74	2
1	M	J	108	2
1	M	K	95	1
1	M	K	114	1
1	M	K	119	1
1	M	K	81	2
1	M	K	103	2
1	M	K	81	2
1	M	L	125	1
1	M	L	112	1
1	M	L	82	1
1	M	L	76	2
1	M	L	159	2
1	M	L	103	2
1	M	N	107	1
1	M	N	110	1
1	M	N	120	1
1	M	N	60	2
1	M	N	65	2
1	M	N	105	2
1	M	O	127	1
1	M	O	103	1
1	M	O	102	1
1	M	O	67	2
1	M	O	146	2
1	M	O	58	2
1	M	P	113	1
1	M	P	97	1
1	M	P	122	1
1	M	P	137	2
1	M	P	74	2
1	N	A	121	1
1	N	A	88	1
1	N	A	130	1
1	N	A	130	2
1	N	A	103	2
1	N	A	131	2
1	N	B	105	1
1	N	B	118	1
1	N	B	95	1
1	N	B	127	2
1	N	B	93	2
1	N	B	129	2
1	N	C	108	1
1	N	C	89	1
1	N	C	101	1
1	N	C	122	2
1	N	C	15	2
1	N	C	123	2
1	N	E	117	1
1	N	E	88	1
1	N	E	94	1
1	N	E	128	1
1	N	E	114	1
1	N	E	111	1
1	N	E	111	2
1	N	E	79	2
1	N	E	96	2
1	N	E	121	2
1	N	E	68	2
1	N	F	106	1
1	N	F	109	1
1	N	F	120	1
1	N	F	153	2
1	N	F	117	2
1	N	F	150	2
1	N	I	105	1
1	N	I	119	1
1	N	I	99	1
1	N	I	104	2
1	N	I	137	2
1	N	I	98	2
1	O	A	132	1
1	O	A	132	1
1	O	A	121	1
1	O	A	80	2
1	O	A	71	2
1	O	A	148	2
1	O	B	129	1
1	O	B	115	1
1	O	B	132	1
1	O	B	118	2
1	O	B	74	2
1	O	B	126	2
1	O	C	127	1
1	O	C	91	1
1	O	C	116	1
1	O	C	99	2
1	O	C	115	2
1	O	C	115	2
1	O	D	122	1
1	O	D	125	1
1	O	D	90	1
1	O	D	113	2
1	O	D	105	2
1	O	D	100	2
1	O	E	88	1
1	O	E	82	1
1	O	E	97	1
1	O	E	113	1
1	O	E	113	1
1	O	E	117	1
1	O	E	182	2
1	O	E	190	2
1	O	E	34	2
1	O	E	106	2
1	O	E	144	2
1	O	E	50	2
1	O	F	103	1
1	O	F	137	1
1	O	F	109	1
1	O	F	129	2
1	O	F	97	2
1	O	F	85	2
1	O	I	133	1
1	O	I	128	1
1	O	I	111	1
1	O	I	113	1
1	O	I	103	1
1	O	I	127	1
1	O	I	75	2
1	O	I	110	2
1	O	I	86	2
1	O	I	135	2
1	O	I	135	2
1	O	I	141	2
1	O	J	107	1
1	O	J	115	1
1	O	J	80	1
1	O	J	24	2
1	O	J	138	2
1	O	J	71	2
1	O	K	147	1
1	O	K	131	1
1	O	K	142	1
1	O	K	113	2
1	O	K	94	2
1	O	K	104	2
1	O	L	98	1
1	O	L	117	1
1	O	L	105	1
1	O	L	137	2
1	O	L	94	2
1	O	L	51	2
1	O	N	105	1
1	O	N	123	1
1	O	N	126	1
1	O	N	62	2
1	O	N	86	2
1	O	N	117	2
1	O	O	79	1
1	O	O	60	2
1	O	O	24	2
1	O	O	28	2
1	O	P	117	1
1	O	P	117	1
1	O	P	117	1
1	O	P	131	2
1	O	P	152	2
1	O	P	126	2
1	P	A	123	1
1	P	A	112	1
1	P	A	99	1
1	P	A	137	2
1	P	A	142	2
1	P	A	167	2
1	P	B	97	1
1	P	B	100	1
1	P	B	105	1
1	P	B	66	2
1	P	B	70	2
1	P	B	70	2
1	P	C	104	1
1	P	C	116	1
1	P	C	95	1
1	P	C	72	2
1	P	C	75	2
1	P	C	33	2
1	P	D	31	1
1	P	D	33	1
1	P	D	99	1
1	P	D	112	2
1	P	D	69	2
1	P	D	91	2
1	P	E	104	1
1	P	E	102	1
1	P	E	92	1
1	P	E	109	2
1	P	E	49	2
1	P	E	98	2
1	P	F	96	1
1	P	F	99	1
1	P	F	102	1
1	P	F	81	2
1	P	F	90	2
1	P	F	99	2
1	P	G	109	1
1	P	G	106	1
1	P	G	100	1
1	P	G	121	2
1	P	G	93	2
1	P	G	128	2
1	P	I	111	1
1	P	I	101	1
1	P	I	88	1
1	P	I	127	2
1	P	I	130	2
1	P	I	139	2
1	P	J	111	1
1	P	J	110	1
1	P	J	112	1
1	P	J	121	2
1	P	J	78	2
1	P	J	105	2
1	P	K	131	1
1	P	K	103	1
1	P	K	136	1
1	P	K	99	2
1	P	K	120	2
1	P	K	125	2
1	P	L	114	1
1	P	L	103	1
1	P	L	55	1
1	P	L	123	2
1	P	L	116	2
1	P	L	87	2
1	P	N	120	1
1	P	N	108	1
1	P	N	88	1
1	P	N	115	2
1	P	N	101	2
1	P	O	100	1
1	P	O	114	1
1	P	O	118	1
1	P	O	92	2
1	P	O	131	2
1	P	O	137	2
1	P	P	78	1
1	P	P	66	1
1	P	P	62	1
1	P	P	36	2
1	P	P	57	2
1	P	P	19	2
2	A	A	86	1
2	A	A	95	1
2	A	A	84	1
2	A	A	101	1
2	A	A	41	2
2	A	A	65	2
2	A	A	114	2
2	A	A	110	2
2	A	B	126	1
2	A	B	116	1
2	A	B	142	1
2	A	B	124	1
2	A	B	128	2
2	A	B	111	2
2	A	B	118	2
2	A	B	141	2
2	A	C	121	1
2	A	C	110	1
2	A	C	98	1
2	A	C	141	2
2	A	C	176	2
2	A	C	129	2
2	A	C	173	2
2	A	C	154	2
2	A	D	138	1
2	A	D	136	1
2	A	D	143	1
2	A	D	135	1
2	A	D	159	2
2	A	D	83	2
2	A	D	119	2
2	A	D	116	2
2	A	E	129	1
2	A	E	135	1
2	A	E	142	1
2	A	E	138	1
2	A	E	174	2
2	A	E	181	2
2	A	E	124	2
2	A	E	117	2
2	A	E	86	2
2	A	F	121	1
2	A	F	136	1
2	A	F	106	1
2	A	F	128	1
2	A	F	114	2
2	A	F	137	2
2	A	F	119	2
2	A	F	112	2
2	A	G	123	1
2	A	G	113	1
2	A	G	145	1
2	A	G	166	2
2	A	G	186	2
2	A	G	99	2
2	A	G	164	2
2	A	G	172	2
2	A	H	121	1
2	A	H	105	1
2	A	H	112	1
2	A	H	126	1
2	A	H	156	2
2	A	H	128	2
2	A	H	94	2
2	A	H	98	2
2	A	I	137	1
2	A	I	150	1
2	A	I	134	1
2	A	I	132	1
2	A	I	88	2
2	A	I	96	2
2	A	I	174	2
2	A	I	199	2
2	A	I	200	2
2	A	J	111	1
2	A	J	103	1
2	A	J	105	1
2	A	J	85	1
2	A	J	93	2
2	A	J	128	2
2	A	J	96	2
2	A	J	88	2
2	A	K	98	1
2	A	K	120	1
2	A	K	122	1
2	A	K	129	1
2	A	K	168	2
2	A	K	177	2
2	A	K	165	2
2	A	K	135	2
2	A	K	101	2
2	A	L	127	1
2	A	L	123	1
2	A	L	115	1
2	A	L	92	1
2	A	L	102	2
2	A	L	139	2
2	A	L	160	2
2	A	L	66	2
2	A	M	121	1
2	A	M	123	1
2	A	M	115	1
2	A	M	111	2
2	A	M	128	2
2	A	M	113	2
2	A	M	129	2
2	A	M	93	2
2	A	N	141	1
2	A	N	125	1
2	A	N	123	1
2	A	N	85	2
2	A	N	123	2
2	A	N	144	2
2	A	N	140	2
2	A	O	142	1
2	A	O	131	1
2	A	O	108	1
2	A	O	123	2
2	A	O	99	2
2	A	O	115	2
2	A	O	150	2
2	A	P	111	1
2	A	P	112	1
2	A	P	116	1
2	A	P	121	1
2	A	P	148	2
2	A	P	63	2
2	A	P	140	2
2	A	P	95	2
2	B	A	128	1
2	B	A	111	1
2	B	A	110	1
2	B	A	103	1
2	B	A	196	2
2	B	A	123	2
2	B	A	158	2
2	B	A	145	2
2	B	B	56	1
2	B	B	70	1
2	B	B	15	1
2	B	B	78	1
2	B	B	25	2
2	B	B	5	2
2	B	B	16	2
2	B	B	48	2
2	B	D	120	1
2	B	D	119	1
2	B	D	89	1
2	B	D	119	1
2	B	D	189	2
2	B	D	103	2
2	B	D	136	2
2	B	D	83	2
2	B	F	113	1
2	B	F	122	1
2	B	F	85	1
2	B	F	120	1
2	B	F	67	2
2	B	F	98	2
2	B	F	47	2
2	B	F	103	2
2	B	F	187	2
2	B	G	119	1
2	B	G	109	1
2	B	G	98	1
2	B	G	129	2
2	B	G	100	2
2	B	G	119	2
2	B	H	133	1
2	B	H	83	1
2	B	H	102	1
2	B	H	85	1
2	B	H	124	2
2	B	H	181	2
2	B	H	132	2
2	B	H	190	2
2	B	J	121	1
2	B	J	112	1
2	B	J	109	1
2	B	J	138	2
2	B	J	110	2
2	B	J	114	2
2	B	J	130	2
2	B	K	124	1
2	B	K	120	1
2	B	K	122	1
2	B	K	84	1
2	B	K	118	2
2	B	K	95	2
2	B	K	142	2
2	B	K	127	2
2	B	K	153	2
2	B	K	138	2
2	B	L	93	1
2	B	L	124	1
2	B	L	124	1
2	B	L	205	2
2	B	L	188	2
2	B	L	110	2
2	B	L	103	2
2	B	M	133	1
2	B	M	131	1
2	B	M	120	1
2	B	M	121	1
2	B	M	94	2
2	B	M	152	2
2	B	M	128	2
2	B	M	135	2
2	B	N	120	1
2	B	N	110	1
2	B	N	110	1
2	B	N	118	1
2	B	N	91	2
2	B	N	79	2
2	B	N	99	2
2	B	N	109	2
2	B	P	89	1
2	B	P	109	1
2	B	P	86	1
2	B	P	65	2
2	B	P	101	2
2	B	P	151	2
2	B	P	146	2
2	C	A	127	1
2	C	A	130	1
2	C	A	131	1
2	C	A	141	2
2	C	A	127	2
2	C	A	157	2
2	C	A	80	2
2	C	A	137	2
2	C	C	73	1
2	C	C	87	1
2	C	C	91	1
2	C	C	124	2
2	C	C	128	2
2	C	C	122	2
2	C	C	51	2
2	C	C	43	2
2	C	C	151	2
2	C	E	85	1
2	C	E	69	1
2	C	E	107	1
2	C	E	115	2
2	C	E	150	2
2	C	E	112	2
2	C	F	110	1
2	C	F	114	1
2	C	F	118	1
2	C	F	135	1
2	C	F	172	2
2	C	F	101	2
2	C	F	82	2
2	C	F	77	2
2	C	G	96	1
2	C	G	82	1
2	C	G	108	1
2	C	G	109	2
2	C	G	165	2
2	C	G	206	2
2	C	G	172	2
2	C	H	128	1
2	C	H	109	1
2	C	H	136	1
2	C	H	120	1
2	C	H	106	2
2	C	H	77	2
2	C	H	197	2
2	C	H	140	2
2	C	I	111	1
2	C	I	97	1
2	C	I	103	1
2	C	I	108	1
2	C	I	70	2
2	C	I	122	2
2	C	I	160	2
2	C	I	100	2
2	C	I	115	2
2	C	I	70	2
2	C	J	69	1
2	C	J	107	1
2	C	J	114	1
2	C	J	105	1
2	C	J	112	2
2	C	J	171	2
2	C	J	122	2
2	C	J	38	2
2	C	K	100	1
2	C	K	106	1
2	C	K	114	1
2	C	K	158	2
2	C	K	154	2
2	C	K	141	2
2	C	K	148	2
2	C	K	182	2
2	C	L	127	1
2	C	L	105	1
2	C	L	111	1
2	C	L	97	2
2	C	L	93	2
2	C	L	115	2
2	C	L	199	2
2	C	M	118	1
2	C	M	130	1
2	C	M	99	1
2	C	M	131	2
2	C	M	130	2
2	C	M	121	2
2	C	M	115	2
2	C	M	72	2
2	C	N	97	1
2	C	N	136	1
2	C	N	125	1
2	C	N	165	2
2	C	N	74	2
2	C	N	111	2
2	C	N	139	2
2	C	O	128	1
2	C	O	124	1
2	C	O	95	1
2	C	O	103	2
2	C	O	57	2
2	C	O	145	2
2	C	O	156	2
2	C	P	99	1
2	C	P	105	1
2	C	P	96	1
2	C	P	123	2
2	C	P	114	2
2	C	P	110	2
2	C	P	129	2
2	D	A	116	1
2	D	A	112	1
2	D	A	115	1
2	D	A	129	1
2	D	A	124	2
2	D	A	113	2
2	D	A	85	2
2	D	A	156	2
2	D	B	132	1
2	D	B	126	1
2	D	B	125	1
2	D	B	141	1
2	D	B	85	2
2	D	B	141	2
2	D	B	125	2
2	D	B	121	2
2	D	C	120	1
2	D	C	124	1
2	D	C	117	1
2	D	C	122	1
2	D	C	179	2
2	D	C	91	2
2	D	C	124	2
2	D	C	135	2
2	D	D	53	1
2	D	D	68	1
2	D	D	62	1
2	D	D	41	1
2	D	D	56	2
2	D	D	104	2
2	D	D	30	2
2	D	D	73	2
2	D	D	5	2
2	D	E	93	1
2	D	E	94	1
2	D	E	113	1
2	D	E	103	1
2	D	E	156	2
2	D	E	59	2
2	D	E	144	2
2	D	E	127	2
2	D	F	124	1
2	D	F	130	1
2	D	F	121	1
2	D	F	131	1
2	D	F	169	2
2	D	F	111	2
2	D	F	56	2
2	D	F	161	2
2	D	F	120	2
2	D	F	139	2
2	D	G	97	1
2	D	G	115	1
2	D	G	112	1
2	D	G	109	2
2	D	G	66	2
2	D	G	139	2
2	D	G	152	2
2	D	G	132	2
2	D	H	123	1
2	D	H	114	1
2	D	H	91	1
2	D	H	38	2
2	D	H	196	2
2	D	H	117	2
2	D	H	128	2
2	D	I	136	1
2	D	I	123	1
2	D	I	126	1
2	D	I	115	1
2	D	I	125	2
2	D	I	116	2
2	D	I	137	2
2	D	I	166	2
2	D	J	117	1
2	D	J	114	1
2	D	J	90	1
2	D	J	149	2
2	D	J	114	2
2	D	J	114	2
2	D	J	133	2
2	D	K	145	1
2	D	K	135	1
2	D	K	132	1
2	D	K	145	1
2	D	K	152	2
2	D	K	181	2
2	D	K	172	2
2	D	K	155	2
2	D	L	100	1
2	D	L	121	1
2	D	L	128	1
2	D	L	136	2
2	D	L	193	2
2	D	L	123	2
2	D	L	103	2
2	D	L	100	2
2	D	M	121	1
2	D	M	147	1
2	D	M	123	1
2	D	M	114	2
2	D	M	99	2
2	D	M	101	2
2	D	M	118	2
2	D	N	123	1
2	D	N	126	1
2	D	N	113	1
2	D	N	80	2
2	D	N	113	2
2	D	N	137	2
2	D	N	119	2
2	D	N	127	2
2	D	O	119	1
2	D	O	120	1
2	D	O	129	1
2	D	O	144	2
2	D	O	129	2
2	D	O	96	2
2	D	O	111	2
2	D	O	78	2
2	D	P	115	1
2	D	P	124	1
2	D	P	114	1
2	D	P	112	1
2	D	P	139	2
2	D	P	129	2
2	D	P	88	2
2	D	P	119	2
2	E	A	111	1
2	E	A	136	1
2	E	A	138	1
2	E	A	127	2
2	E	A	99	2
2	E	A	107	2
2	E	A	157	2
2	E	A	151	2
2	E	B	111	1
2	E	B	100	1
2	E	B	91	1
2	E	B	112	1
2	E	B	93	2
2	E	B	140	2
2	E	B	185	2
2	E	B	69	2
2	E	C	127	1
2	E	C	93	1
2	E	C	114	1
2	E	C	143	2
2	E	C	116	2
2	E	D	108	1
2	E	D	79	1
2	E	D	102	1
2	E	D	84	1
2	E	D	162	2
2	E	D	138	2
2	E	D	136	2
2	E	D	111	2
2	E	E	88	1
2	E	E	52	1
2	E	E	96	1
2	E	E	54	1
2	E	E	73	2
2	E	E	1	2
2	E	E	95	2
2	E	E	109	2
2	E	F	74	1
2	E	F	104	1
2	E	F	92	1
2	E	F	117	1
2	E	F	94	2
2	E	F	117	2
2	E	F	125	2
2	E	F	82	2
2	E	F	140	2
2	E	G	150	1
2	E	G	120	1
2	E	G	142	1
2	E	G	133	1
2	E	G	150	2
2	E	G	93	2
2	E	G	154	2
2	E	G	115	2
2	E	G	210	2
2	E	H	115	1
2	E	H	127	1
2	E	H	120	1
2	E	H	106	1
2	E	H	78	2
2	E	H	106	2
2	E	H	134	2
2	E	H	159	2
2	E	I	106	1
2	E	I	109	1
2	E	I	96	1
2	E	I	179	2
2	E	I	132	2
2	E	I	104	2
2	E	I	144	2
2	E	I	110	2
2	E	J	97	1
2	E	J	109	1
2	E	J	101	1
2	E	J	111	2
2	E	J	123	2
2	E	J	108	2
2	E	J	137	2
2	E	K	114	1
2	E	K	127	1
2	E	K	95	1
2	E	K	106	1
2	E	K	175	2
2	E	K	153	2
2	E	K	80	2
2	E	K	98	2
2	E	K	158	2
2	E	L	110	1
2	E	L	104	1
2	E	L	96	1
2	E	L	115	2
2	E	L	66	2
2	E	L	110	2
2	E	L	120	2
2	E	M	92	1
2	E	M	134	1
2	E	M	113	1
2	E	M	113	1
2	E	M	119	2
2	E	M	158	2
2	E	M	87	2
2	E	M	139	2
2	E	M	154	2
2	E	M	154	2
2	E	N	118	1
2	E	N	89	1
2	E	N	98	1
2	E	N	125	2
2	E	N	115	2
2	E	N	84	2
2	E	N	112	2
[truncated: 1,279 more rows]

## Sheet: Fig 2
var.comp	variance	lower	upper	s.e.
Additive	0.00044	-0.00656	0.00744	0.007
Sex*additive	0.00342	-9e-05	0.00693	0.00351
Parental effects	-0.00018	-0.00062	0.00026	0.00044
Sex*parental effects	0.00027	-0.00036	0.0009	0.00063
Dominance	0.01905	0.00996	0.02814	0.00909
Sex*Dominance	0.00852	0.00476	0.01228	0.00376
Epistasis	0.00114	0.00011	0.00217	0.00103
Sex*epistasis	0.00084	-0.00038	0.00206	0.00122
Parental effects epistasis	0.00073	-0.0005	0.00196	0.00123
Sex*parental effects epistasis	-0.00327	-0.00492	-0.00162	0.00165

## Sheet: Fig 3AB
strain	m.cov	f.cov	m.cov.rank	f.cov.rank
C	116.389	-44.0981	14	1
A	129.293	-40.5463	15	2
I	32.2538	-37.2221	7	3
G	66.1823	-26.1064	9	4
K	213.697	-24.3254	16	5
D	109.126	-9.2663	13	6
E	94.7375	5.02854	11	7
N	17.7191	13.3609	6	8
M	101.739	13.7352	12	9
L	-63.8719	19.4808	2	10
P	64.8017	23.2248	8	11
J	71.2124	35.7634	10	12
F	-56.5299	41.9477	3	13
B	15.0644	64.5814	5	14
O	7.45627	74.1312	4	15
H	-233.413	131.717	1	16

## Sheet: S1AB Fig
strain	m.cov	f.cov	m.cov.rank	f.cov.rank
A	56.3918	-35.4957	14	1
I	-8.299	-34.9013	7	2
C	58.9973	-25.1718	15	3
D	48.0895	-24.3874	12	4
G	23.2767	-15.3834	10	5
K	127.904	-13.0642	16	6
L	-73.927	-12.7552	2	7
E	38.9696	-8.7408	11	8
N	-18.8791	-8.74046	6	9
M	53.2291	3.68011	13	10
P	8.84218	8.09029	8	11
F	-71.0563	12.0268	3	12
J	22.0163	26.2116	9	13
B	-28.8864	27.1097	5	14
O	-32.9275	27.977	4	15
H	-206.336	62.5328	1	16

## Sheet: S3 Fig
class	VarP	lower	upper
Additive	0.0149632	0.00515005	0.0248714
Sex*additive	0.0167346	0.00833243	0.0253957
Parental effects	0.0051763	0.00120814	0.00962536
Sex*parental effects	0.00521379	0.00156259	0.00938883
Dominance	0.0766072	0.0615984	0.0922609
Sex*Dominance	0.0203263	0.0122935	0.0287557
Epistasis	0.027742	0.0189645	0.0367735
Sex*epistasis	0.0197678	0.0128557	0.0273577
Parental effects epistasis	0.0220893	0.0153847	0.029171
Sex*parental effects epistasis	0.0183596	0.0122603	0.0247034
